# Supplementary material for: Effects of HDL Structure and Function in Peripheral Artery Disease
Source: Biomolecules. 2025 Oct 6;15(10):1419. doi: 10.3390/biom15101419 (PMC12564848; doi:10.3390/biom15101419)
Supplement: Supplementary file 1 [file biomolecules-15-01419-s001.zip]

Archive with 1 entries (1 files):
- biomolecules-3852394-supplementary.pdf
